# Supplementary material for: Scrotal Flaps for Penile Skin Reconstruction: A Systematic Review
Source: Medicina (Kaunas). 2025 Jun 6;61(6):1052. doi: 10.3390/medicina61061052 (PMC12195437; doi:10.3390/medicina61061052)
Supplement: Supplementary file 1 [file medicina-61-01052-s001.zip]

Archive with 1 entries (1 files):
- medicina-3673154-supplementary.pdf
